# Supplementary material for: Respiratory disease in people with major depressive disorder: A systematic review and Meta-analysis
Source: Eur Psychiatry. 2025 Feb 5;68(1):e34. doi: 10.1192/j.eurpsy.2025.13 (PMC11883783; doi:10.1192/j.eurpsy.2025.13)
Supplement: Jiménez-Peinado et al. supplementary material [file S0924933825000136sup001.zip]

Archive with 8 entries (8 files):
- Supplementary Figure 4.png
- Supplementary Figure 5.png
- Supplementary Figure 6.png
- Supplementary Figure 7.png
- Supplementary Tables.docx
- Supplementary Figure 1.png
- Supplementary Figure 2.png
- Supplementary Figure 3.png
